# Supplementary material for: MKL/SRF and Bcl6 mutual transcriptional repression safeguards the fate and positioning of neocortical progenitor cells mediated by RhoA
Source: Sci Adv. 2023 Nov 15;9(46):eadd0676. doi: 10.1126/sciadv.add0676 (PMC10651131; doi:10.1126/sciadv.add0676)
Supplement: Supplementary file 3 — Movies S1 and S2 [file sciadv.add0676_movies_s1_and_s2.zip]

Archive with 2 entries (2 files):
- add0676_Movie_S1.avi
- add0676_Movie_S2.avi
